# Supplementary material for: Event-related potentials to unattended changes in facial expressions: detection of regularity violations or encoding of emotions?
Source: Front Hum Neurosci. 2013 Sep 11;7:557. doi: 10.3389/fnhum.2013.00557 (PMC3769632; doi:10.3389/fnhum.2013.00557)
Supplement: Supplementary file 1 [file DataSheet1.ZIP]

Archive with 122 entries (122 files):
- demo_MATLABcode_ERPdata_20130531/RealTest_wICA_ERPdata/cca.m
- demo_MATLABcode_ERPdata_20130531/RealTest_wICA_ERPdata/centrotype.m
- demo_MATLABcode_ERPdata_20130531/RealTest_wICA_ERPdata/clusterhull.m
- demo_MATLABcode_ERPdata_20130531/RealTest_wICA_ERPdata/clusterquality.m
- demo_MATLABcode_ERPdata_20130531/RealTest_wICA_ERPdata/clusterstat.m
- demo_MATLABcode_ERPdata_20130531/RealTest_wICA_ERPdata/corrw.m
- demo_MATLABcode_ERPdata_20130531/RealTest_wICA_ERPdata/data/data_conventionallyPreprocessed.dat
- demo_MATLABcode_ERPdata_20130531/RealTest_wICA_ERPdata/demo_wICA_ERP_lowDenseEEG.m
- demo_MATLABcode_ERPdata_20130531/RealTest_wICA_ERPdata/dispsig.m
- demo_MATLABcode_ERPdata_20130531/RealTest_wICA_ERPdata/eloc14.txt
- demo_MATLABcode_ERPdata_20130531/RealTest_wICA_ERPdata/fastica.m
- demo_MATLABcode_ERPdata_20130531/RealTest_wICA_ERPdata/fasticag.m
- demo_MATLABcode_ERPdata_20130531/RealTest_wICA_ERPdata/fpica.m
- demo_MATLABcode_ERPdata_20130531/RealTest_wICA_ERPdata/f_compScale.m
- demo_MATLABcode_ERPdata_20130531/RealTest_wICA_ERPdata/f_filterWavelet.m
- demo_MATLABcode_ERPdata_20130531/RealTest_wICA_ERPdata/f_topoplotEEG14channels.m
- demo_MATLABcode_ERPdata_20130531/RealTest_wICA_ERPdata/gui_adv.m
- demo_MATLABcode_ERPdata_20130531/RealTest_wICA_ERPdata/gui_advc.m
- demo_MATLABcode_ERPdata_20130531/RealTest_wICA_ERPdata/gui_cb.m
- demo_MATLABcode_ERPdata_20130531/RealTest_wICA_ERPdata/gui_cg.m
- demo_MATLABcode_ERPdata_20130531/RealTest_wICA_ERPdata/gui_help.m
- demo_MATLABcode_ERPdata_20130531/RealTest_wICA_ERPdata/gui_l.m
- demo_MATLABcode_ERPdata_20130531/RealTest_wICA_ERPdata/gui_lc.m
- demo_MATLABcode_ERPdata_20130531/RealTest_wICA_ERPdata/gui_s.m
- demo_MATLABcode_ERPdata_20130531/RealTest_wICA_ERPdata/gui_sc.m
- demo_MATLABcode_ERPdata_20130531/RealTest_wICA_ERPdata/hcluster.m
- demo_MATLABcode_ERPdata_20130531/RealTest_wICA_ERPdata/icaplot.m
- demo_MATLABcode_ERPdata_20130531/RealTest_wICA_ERPdata/icasso.m
- demo_MATLABcode_ERPdata_20130531/RealTest_wICA_ERPdata/icassoCluster.m
- demo_MATLABcode_ERPdata_20130531/RealTest_wICA_ERPdata/icassoDendrogram.m
- demo_MATLABcode_ERPdata_20130531/RealTest_wICA_ERPdata/icassoEst.m
- demo_MATLABcode_ERPdata_20130531/RealTest_wICA_ERPdata/icassoExp.m
- demo_MATLABcode_ERPdata_20130531/RealTest_wICA_ERPdata/icassoGet.m
- demo_MATLABcode_ERPdata_20130531/RealTest_wICA_ERPdata/icassoGraph.m
- demo_MATLABcode_ERPdata_20130531/RealTest_wICA_ERPdata/icassoIdx2Centrotype.m
- demo_MATLABcode_ERPdata_20130531/RealTest_wICA_ERPdata/icassoProjection.m
- demo_MATLABcode_ERPdata_20130531/RealTest_wICA_ERPdata/icassoResult.m
- demo_MATLABcode_ERPdata_20130531/RealTest_wICA_ERPdata/icassoRindex.m
- demo_MATLABcode_ERPdata_20130531/RealTest_wICA_ERPdata/icassoShow.m
- demo_MATLABcode_ERPdata_20130531/RealTest_wICA_ERPdata/icassoStability.m
- demo_MATLABcode_ERPdata_20130531/RealTest_wICA_ERPdata/icassoStruct.m
- demo_MATLABcode_ERPdata_20130531/RealTest_wICA_ERPdata/mmds.m
- demo_MATLABcode_ERPdata_20130531/RealTest_wICA_ERPdata/parallelize.m
- demo_MATLABcode_ERPdata_20130531/RealTest_wICA_ERPdata/pcamat.m
- demo_MATLABcode_ERPdata_20130531/RealTest_wICA_ERPdata/processvarargin.m
- demo_MATLABcode_ERPdata_20130531/RealTest_wICA_ERPdata/readme.txt
- demo_MATLABcode_ERPdata_20130531/RealTest_wICA_ERPdata/redscale.m
- demo_MATLABcode_ERPdata_20130531/RealTest_wICA_ERPdata/reducesim.m
- demo_MATLABcode_ERPdata_20130531/RealTest_wICA_ERPdata/remmean.m
- demo_MATLABcode_ERPdata_20130531/RealTest_wICA_ERPdata/rindex.m
- demo_MATLABcode_ERPdata_20130531/RealTest_wICA_ERPdata/sammon.m
- demo_MATLABcode_ERPdata_20130531/RealTest_wICA_ERPdata/sequence.m
- demo_MATLABcode_ERPdata_20130531/RealTest_wICA_ERPdata/signalplot.m
- demo_MATLABcode_ERPdata_20130531/RealTest_wICA_ERPdata/sim2dis.m
- demo_MATLABcode_ERPdata_20130531/RealTest_wICA_ERPdata/similaritygraph.m
- demo_MATLABcode_ERPdata_20130531/RealTest_wICA_ERPdata/som_dendrogram.m
- demo_MATLABcode_ERPdata_20130531/RealTest_wICA_ERPdata/som_grid.m
- demo_MATLABcode_ERPdata_20130531/RealTest_wICA_ERPdata/som_linkage.m
- demo_MATLABcode_ERPdata_20130531/RealTest_wICA_ERPdata/som_set.m
- demo_MATLABcode_ERPdata_20130531/RealTest_wICA_ERPdata/sqrtsim2dis.m
- demo_MATLABcode_ERPdata_20130531/RealTest_wICA_ERPdata/vis_valuetype.m
- demo_MATLABcode_ERPdata_20130531/RealTest_wICA_ERPdata/whitenv.m
- demo_MATLABcode_ERPdata_20130531/SimulatonTest_ICA_(14ERPsources_700samples)/cca.m
- demo_MATLABcode_ERPdata_20130531/SimulatonTest_ICA_(14ERPsources_700samples)/centrotype.m
- demo_MATLABcode_ERPdata_20130531/SimulatonTest_ICA_(14ERPsources_700samples)/clusterhull.m
- demo_MATLABcode_ERPdata_20130531/SimulatonTest_ICA_(14ERPsources_700samples)/clusterquality.m
- demo_MATLABcode_ERPdata_20130531/SimulatonTest_ICA_(14ERPsources_700samples)/clusterstat.m
- demo_MATLABcode_ERPdata_20130531/SimulatonTest_ICA_(14ERPsources_700samples)/corrw.m
- demo_MATLABcode_ERPdata_20130531/SimulatonTest_ICA_(14ERPsources_700samples)/demosig.m
- demo_MATLABcode_ERPdata_20130531/SimulatonTest_ICA_(14ERPsources_700samples)/demo_ICA_ERP_14Sources_700Samples.m
- demo_MATLABcode_ERPdata_20130531/SimulatonTest_ICA_(14ERPsources_700samples)/dispsig.m
- demo_MATLABcode_ERPdata_20130531/SimulatonTest_ICA_(14ERPsources_700samples)/fastica.m
- demo_MATLABcode_ERPdata_20130531/SimulatonTest_ICA_(14ERPsources_700samples)/fasticag.m
- demo_MATLABcode_ERPdata_20130531/SimulatonTest_ICA_(14ERPsources_700samples)/fpica.m
- demo_MATLABcode_ERPdata_20130531/SimulatonTest_ICA_(14ERPsources_700samples)/f_compScale.m
- demo_MATLABcode_ERPdata_20130531/SimulatonTest_ICA_(14ERPsources_700samples)/gui_adv.m
- demo_MATLABcode_ERPdata_20130531/SimulatonTest_ICA_(14ERPsources_700samples)/gui_advc.m
- demo_MATLABcode_ERPdata_20130531/SimulatonTest_ICA_(14ERPsources_700samples)/gui_cb.m
- demo_MATLABcode_ERPdata_20130531/SimulatonTest_ICA_(14ERPsources_700samples)/gui_cg.m
- demo_MATLABcode_ERPdata_20130531/SimulatonTest_ICA_(14ERPsources_700samples)/gui_help.m
- demo_MATLABcode_ERPdata_20130531/SimulatonTest_ICA_(14ERPsources_700samples)/gui_l.m
- demo_MATLABcode_ERPdata_20130531/SimulatonTest_ICA_(14ERPsources_700samples)/gui_lc.m
- demo_MATLABcode_ERPdata_20130531/SimulatonTest_ICA_(14ERPsources_700samples)/gui_s.m
- demo_MATLABcode_ERPdata_20130531/SimulatonTest_ICA_(14ERPsources_700samples)/gui_sc.m
- demo_MATLABcode_ERPdata_20130531/SimulatonTest_ICA_(14ERPsources_700samples)/hcluster.m
- demo_MATLABcode_ERPdata_20130531/SimulatonTest_ICA_(14ERPsources_700samples)/icaplot.m
- demo_MATLABcode_ERPdata_20130531/SimulatonTest_ICA_(14ERPsources_700samples)/icasso.m
- demo_MATLABcode_ERPdata_20130531/SimulatonTest_ICA_(14ERPsources_700samples)/icassoCluster.m
- demo_MATLABcode_ERPdata_20130531/SimulatonTest_ICA_(14ERPsources_700samples)/icassoDendrogram.m
- demo_MATLABcode_ERPdata_20130531/SimulatonTest_ICA_(14ERPsources_700samples)/icassoEst.m
- demo_MATLABcode_ERPdata_20130531/SimulatonTest_ICA_(14ERPsources_700samples)/icassoExp.m
- demo_MATLABcode_ERPdata_20130531/SimulatonTest_ICA_(14ERPsources_700samples)/icassoGet.m
- demo_MATLABcode_ERPdata_20130531/SimulatonTest_ICA_(14ERPsources_700samples)/icassoGraph.m
- demo_MATLABcode_ERPdata_20130531/SimulatonTest_ICA_(14ERPsources_700samples)/icassoIdx2Centrotype.m
- demo_MATLABcode_ERPdata_20130531/SimulatonTest_ICA_(14ERPsources_700samples)/icassoProjection.m
- demo_MATLABcode_ERPdata_20130531/SimulatonTest_ICA_(14ERPsources_700samples)/icassoResult.m
- demo_MATLABcode_ERPdata_20130531/SimulatonTest_ICA_(14ERPsources_700samples)/icassoRindex.m
- demo_MATLABcode_ERPdata_20130531/SimulatonTest_ICA_(14ERPsources_700samples)/icassoShow.m
- demo_MATLABcode_ERPdata_20130531/SimulatonTest_ICA_(14ERPsources_700samples)/icassoStability.m
- demo_MATLABcode_ERPdata_20130531/SimulatonTest_ICA_(14ERPsources_700samples)/icassoStruct.m
- demo_MATLABcode_ERPdata_20130531/SimulatonTest_ICA_(14ERPsources_700samples)/mmds.m
- demo_MATLABcode_ERPdata_20130531/SimulatonTest_ICA_(14ERPsources_700samples)/parallelize.m
- demo_MATLABcode_ERPdata_20130531/SimulatonTest_ICA_(14ERPsources_700samples)/pcamat.m
- demo_MATLABcode_ERPdata_20130531/SimulatonTest_ICA_(14ERPsources_700samples)/processvarargin.m
- demo_MATLABcode_ERPdata_20130531/SimulatonTest_ICA_(14ERPsources_700samples)/readme.txt
- demo_MATLABcode_ERPdata_20130531/SimulatonTest_ICA_(14ERPsources_700samples)/redscale.m
- demo_MATLABcode_ERPdata_20130531/SimulatonTest_ICA_(14ERPsources_700samples)/reducesim.m
- demo_MATLABcode_ERPdata_20130531/SimulatonTest_ICA_(14ERPsources_700samples)/remmean.m
- demo_MATLABcode_ERPdata_20130531/SimulatonTest_ICA_(14ERPsources_700samples)/rindex.m
- demo_MATLABcode_ERPdata_20130531/SimulatonTest_ICA_(14ERPsources_700samples)/sammon.m
- demo_MATLABcode_ERPdata_20130531/SimulatonTest_ICA_(14ERPsources_700samples)/sequence.m
- demo_MATLABcode_ERPdata_20130531/SimulatonTest_ICA_(14ERPsources_700samples)/signalplot.m
- demo_MATLABcode_ERPdata_20130531/SimulatonTest_ICA_(14ERPsources_700samples)/sim2dis.m
- demo_MATLABcode_ERPdata_20130531/SimulatonTest_ICA_(14ERPsources_700samples)/similaritygraph.m
- demo_MATLABcode_ERPdata_20130531/SimulatonTest_ICA_(14ERPsources_700samples)/som_dendrogram.m
- demo_MATLABcode_ERPdata_20130531/SimulatonTest_ICA_(14ERPsources_700samples)/som_grid.m
- demo_MATLABcode_ERPdata_20130531/SimulatonTest_ICA_(14ERPsources_700samples)/som_linkage.m
- demo_MATLABcode_ERPdata_20130531/SimulatonTest_ICA_(14ERPsources_700samples)/som_set.m
- demo_MATLABcode_ERPdata_20130531/SimulatonTest_ICA_(14ERPsources_700samples)/sources.mat
- demo_MATLABcode_ERPdata_20130531/SimulatonTest_ICA_(14ERPsources_700samples)/sqrtsim2dis.m
- demo_MATLABcode_ERPdata_20130531/SimulatonTest_ICA_(14ERPsources_700samples)/vis_valuetype.m
- demo_MATLABcode_ERPdata_20130531/SimulatonTest_ICA_(14ERPsources_700samples)/whitenv.m
