# Supplementary material for: Event-related potentials to unattended changes in facial expressions: detection of regularity violations or encoding of emotions?
Source: Front Hum Neurosci. 2013 Sep 11;7:557. doi: 10.3389/fnhum.2013.00557 (PMC3769632; doi:10.3389/fnhum.2013.00557)
Supplement: Supplementary file 1 [file DataSheet1.ZIP › demo_MATLABcode_ERPdata_20130531/RealTest_wICA_ERPdata/demo_wICA_ERP_lowDenseEEG.m]

%%% Wavelet filter + ICA (wICA)
%%% for low-dense ERP data
%%%
%%% This code was written by Dr. Fengyu Cong in June 2013
%%% Department of Mathematical Information Technology, University of Jyväskylä, Finland
%%% Address: PL35(Agora), 40014, Jyväskylä, Finland
%%% Tel.: +358-40-8053255 (Mobile)
%%% E-mails: fengyu.cong@jyu.fi, FengyuCong@gmail.com
%%% Homepage: http://users.jyu.fi/~fecong

%%% Using the code please read and cite the following articles

%%% Fengyu Cong, Igor Kalyakin, Hong Li, Tiina Huttunen-Scott, Yixiang Huang, Heikki Lyytinen, Tapani Ristaniemi,
%%% Answering Six Questions in Extracting Children's Mismatch Negativity through Combining Wavelet Decomposition and Independent Component Analysis,
%%% Cognitive Neurodynamics, 2011, 5(4): 343-359.

%%% Fengyu Cong, Paavo H.T. Leppänen, Piia Astikainen, Jarmo Hämäläinen, Jari K. Hietanen, Tapani Ristaniemi,
%%% Dimension Reduction: Additional Benefit of an Optimal Filter for Independent Component Analysis to Extract Event-related Potentials,
%%% Journal of Neuroscience Methods, 2011, 201(1): 269-280.

%%% Fengyu Cong, Igor Kalyakin, Tapani Ristaniemi,
%%% Can Back-Projection Fully Resolve Polarity Indeterminacy of ICA in Study of ERP?
%%% Biomedical Signal Processing and Control, 2011, 6(4): 422-426.

%%% Fengyu Cong, Igor Kalyakin, Zheng Chang, Tapani Ristaniemi,
%%% Analysis on Subtracting Projection of Extracted Independent Components from EEG Recordings,
%%% Biomedizinische Technik / Biomedical Engineering, 2011, 56(4): 223–234.

%%% More details are listed in the homepage 'wICA' : http://users.jyu.fi/~fecong/wICA.html

clear
clc
close all

tic
%% load data

NumChannels = 14;
NumSamples = 700;
dP = [pwd,'\data\'];
fn=[dP,'data_conventionallyPreprocessed.dat'];
fid=fopen(fn,'r');
d=fread(fid,[NumChannels,NumSamples],'float32');
%%
%%%%% d is with dimensions of number of channels by number of samples
elec = { 'Fz'    'Oz'    'F3'    'F4'    'C3'    'C4'    'P3'    'P4'    'Cz'    'Pz'    'P7'    'P8'    'O1'    'O2'};
fs = 1000; %% Hz
timeStart = -200;
timeEnd = 500;
timeIndex=linspace(timeStart,timeEnd,NumSamples);
xMin=min(timeIndex);
xMax=max(timeIndex);
yMin=1.1*min(d(:));
yMax=1.1*max(d(:));
%% wavelet filter
wname='rbio6.8'; %%% name of the wavelet
lv=10; %% number of levels for the decomposition
kp=[3 4 5 6]; %% the coefficients at the levels 9, 8, 7 and 6 are chosen for the reconstruction
for is = 1:NumChannels
    X(is,:) = f_filterWavelet(d(is,:),lv,wname,kp); %%% For more details, please read Cong et al. (Journal of Medical and Biological Engineering, 2012, 32(3): 205-214.)
end
%% ICASSO
NumSources=NumChannels;
NumRuns=100;
sR_FastICA=icassoEst('both', X , NumRuns, 'lastEig', NumSources, 'g', 'tanh', ...
    'approach', 'symm');
sRExp=icassoExp(sR_FastICA);
[iq,A,W,Y]=icassoShow(sRExp,'L',NumSources,'colorlimit',[.8 .9]);
B=inv(W);

[Yscale,ind]=f_compScale(W,Y);  %%% For more details about this function, please read Cong et al (Journal of Neuroscience Methods, 2011, 201(1): 269-280)
compMin = 1.1*min(Yscale(:));
compMax = 1.1*max(Yscale(:));
%% plotting the data filtered and decomposed
figure
set(gcf,'outerposition',get(0,'screensize'))
for is = 1:NumChannels
    subplot(3,ceil(NumChannels/3),is)
    set(gca,'fontsize',14)    
    plot(timeIndex,d(is,:),'-.','linewidth',2)
    grid on
    hold on
    plot(timeIndex,X(is,:),'r-','linewidth',2)
    xlim([xMin xMax])
    ylim([yMin yMax])
    if is == 1
        xlabel('Time/ms')
        ylabel(['Amplitude/','\mu','V'])
        tN=['ERP data at ',elec{is}];
    else
        tN=[elec{is}];
    end
    title(tN)
end
legend('Conventionally preprocessed data','Wavelet-filtered data')
%% plotting the component according to its contribution to the decomposed data
%%% For more details about this function, please read Cong et al (Journal of Neuroscience Methods, 2011, 201(1): 269-280)
figure
set(gcf,'outerposition',get(0,'screensize'))
for is = 1:NumSources
    subplot(3,ceil(NumSources/3),is)
    set(gca,'fontsize',14)    
    plot(timeIndex,Yscale(is,:),'m','linewidth',2)
    grid on
    xlim([xMin xMax])
    ylim([compMin compMax])
    if is == 1
        xlabel('Time/ms')
        ylabel(['Amplitude/','\mu','V'])
        tN=['ICA-comp. #',int2str(ind(is))];
    else
        tN=['#',int2str(ind(is))];
    end
    title(tN)
end
legend('Components are ordered according to contributions to the decomposed data, but polarities of components are indeterminate')
clc
%%  plotting the topographies of the ordered components according to its contribution to the decomposed data
Bscale = B(:,ind);
figure
set(gcf,'outerposition',get(0,'screensize'))
for is = 1:NumSources
    topo = Bscale(:,is);
    subplot(3,ceil(NumSources/3),is)
    set(gca,'fontsize',14)    
    f_topoplotEEG14channels(topo,'eloc14.txt','electrodes','off');
    
    if is == 1
        
        tN=['ICA-comp. #',int2str(ind(is))];
    else
        tN=['#',int2str(ind(is))];
    end
    title(tN)
end
legend('Components are ordered according to contributions to the decomposed data, but polarities of topographies are indeterminate')

%% selecting the components of interest to be projected
fprintf('\n')
CompNum170 = input('Please input the number of the selected component with latency 170 ms shown in the ICA-comp. figure: CompNum170 = ');
fprintf('\n')
CompNum130 = input('Please input the number of the selected component with latency 130 ms shown in the ICA-comp. figure: CompNum130 = ');
fprintf('\n')
%%% projecting the selected component back to the electrode field to correct the variance indeterminacy of ICA component
E170 = B(:,CompNum170)*Y(CompNum170,:);
E130 = B(:,CompNum130)*Y(CompNum130,:);
%%%%%%%%%%%%%%%%%%%%%%%%%%%%%%% For detailes about the projection, please read the following articles:
%%%%%%%%%%%%%%%%%%%%%%%%%%%%%%% Cong et al. (Biomedical Signal Processing and Control, 2011, 6(4): 422-426.)
%%%%%%%%%%%%%%%%%%%%%%%%%%%%%%% Cong et al. (Biomedizinische Technik / Biomedical Engineering, 2011, 56(4): 223–234.)
figure
set(gcf,'outerposition',get(0,'screensize'))
for is = 1:NumChannels
    subplot(3,ceil(NumChannels/3),is)
    set(gca,'fontsize',14)
    plot(timeIndex,E170(is,:),'r','linewidth',2)
    hold on
    plot(timeIndex,E130(is,:),'k-.','linewidth',3)
    plot(timeIndex,X(is,:),'--','linewidth',1)
    xlim([xMin xMax])
    ylim([yMin yMax])
    if is == 1
        xlabel('Time/ms')
        ylabel(['Amplitude/','\mu','V'])
        tN=['ERP data at ',elec{is}];
    else
        tN=[elec{is}];
    end
    title(tN)
end
legend('ICA-Projection: ERP-170ms','ICA-Projection: ERP-130ms','Wavelet-filtered data')
%%
fprintf('\n')
verbose = input('Please input 1 to save the wavelet-filtered and ICA data or 0 not to save the new data: verbose = ');
fprintf('\n')
if verbose == 1
    
    fn = [dP,'data_waveletFiltered.dat'];
    fid = fopen(fn,'w');
    fwrite(fid,X,'float32');
    
    fn = [dP,'data_ICA_ERP170.dat'];
    fid = fopen(fn,'w');
    fwrite(fid,E170,'float32');
    
    fn = [dP,'data_ICA_ERP130.dat'];
    fid = fopen(fn,'w');
    fwrite(fid,E130,'float32');
    
end
%% program ends
toc
