# Supplementary material for: Event-related potentials to unattended changes in facial expressions: detection of regularity violations or encoding of emotions?
Source: Front Hum Neurosci. 2013 Sep 11;7:557. doi: 10.3389/fnhum.2013.00557 (PMC3769632; doi:10.3389/fnhum.2013.00557)
Supplement: Supplementary file 1 [file DataSheet1.ZIP › demo_MATLABcode_ERPdata_20130531/RealTest_wICA_ERPdata/dispsig.m]

function dispsig(signalMatrix, range, titlestr);
%DISPSIG - deprecated!
%
% Please use icaplot instead.
%
%   See also ICAPLOT

% @(#)$Id: dispsig.m,v 1.2 2003/04/05 14:23:57 jarmo Exp $

fprintf('\nNote: DISPSIG is now deprecated! Please use ICAPLOT.\n');

if nargin < 3, titlestr = ''; end
if nargin < 2, range = 1:size(signalMatrix, 1); end

icaplot('dispsig',signalMatrix',0,range,range,titlestr);
