# Supplementary material for: Event-related potentials to unattended changes in facial expressions: detection of regularity violations or encoding of emotions?
Source: Front Hum Neurosci. 2013 Sep 11;7:557. doi: 10.3389/fnhum.2013.00557 (PMC3769632; doi:10.3389/fnhum.2013.00557)
Supplement: Supplementary file 1 [file DataSheet1.ZIP › demo_MATLABcode_ERPdata_20130531/RealTest_wICA_ERPdata/eloc14.txt]

1	0	0.203	Fz..
2	180	0.406	Oz..
3	-35	0.275	F3..
4	35	0.275	F4..
5	-90	0.203	C3..
6	90	0.203	C4..
7	-145	0.275	P3..
8	145	0.275	P4..
9	0	0	Cz..
10	180	0.181	Pz..
11	-126	0.406	P7..
12	126	0.406	P8..
13	-162	0.406	O1..
14	162	0.406	O2..
