# Supplementary material for: Event-related potentials to unattended changes in facial expressions: detection of regularity violations or encoding of emotions?
Source: Front Hum Neurosci. 2013 Sep 11;7:557. doi: 10.3389/fnhum.2013.00557 (PMC3769632; doi:10.3389/fnhum.2013.00557)
Supplement: Supplementary file 1 [file DataSheet1.ZIP › demo_MATLABcode_ERPdata_20130531/RealTest_wICA_ERPdata/f_compScale.m]

function [Yscale,ind]=f_compScale(W,Y)
%% W: seperation matrix (square)
%% Y: extracted components matrix

B=inv(W);
NumSources=size(B,1);
for is=1:NumSources
    Pro(is,:,:)=B(:,is)*Y(is,:);
end

for is=1:NumSources
    for js=1:NumSources
        d=squeeze(Pro(is,js,:));
        ProStd(is,js)=std(d);
    end
end

compScale=mean(ProStd,2);


for is=1:NumSources
    Yscale(is,:)=compScale(is)*Y(is,:)/std(Y(is,:));
end

[tmp,ind]=sort(compScale);
[sizeA,sizeB]=size(tmp);
if sizeA>sizeB
    tmp=flipud(tmp);
    ind=flipud(ind);
else
    tmp=fliplr(tmp);
    ind=fliplr(ind);
end

 Yscale=Yscale(ind,:);
