# Supplementary material for: Event-related potentials to unattended changes in facial expressions: detection of regularity violations or encoding of emotions?
Source: Front Hum Neurosci. 2013 Sep 11;7:557. doi: 10.3389/fnhum.2013.00557 (PMC3769632; doi:10.3389/fnhum.2013.00557)
Supplement: Supplementary file 1 [file DataSheet1.ZIP › demo_MATLABcode_ERPdata_20130531/RealTest_wICA_ERPdata/gui_sc.m]

function gui_sc (action)
%
% This file is used by FASTICAG

% This file holds the callbacks for save-dialog

% @(#)$Id: gui_sc.m,v 1.3 2003/09/08 11:28:59 jarmo Exp $

%%%%%%%%%%%%%%%%%%%%%%%%%%%%%%%%%%%%%%%%%%%%%%%%%%%%%%%%%%%%%%%%%%%%%%%%%%%%%%%%
% Global variables

% Handle to the window
global hf_FastICA_Save;

% Handles to some of the controls in window
global he_FastICA_suffix;

% The needed main variables
global g_FastICA_ica_sig;
global g_FastICA_ica_A;
global g_FastICA_ica_W;
global g_FastICA_white_sig;
global g_FastICA_white_wm;
global g_FastICA_white_dwm;
global g_FastICA_pca_E;
global g_FastICA_pca_D;

%%%%%%%%%%%%%%%%%%%%%%%%%%%%%%%%%%%%%%%%%%%%%%%%%%%%%%%%%%%%%%%%%%%%%%%%%%%%%%%%
% This should not take long...
watchonInFigure = watchon;

%%%%%%%%%%%%%%%%%%%%%%%%%%%%%%%%%%%%%%%%%%%%%%%%%%%%%%%%%%%%%%%%%%%%%%%%%%%%%%%%
switch action
%%%%%%%%%%%%%%%%%%%%%%%%%%%%%%%%%%%%%%%%%%%%%%%%%%%%%%%%%%%%%%%%%%%%%%%%%%%%%%%%
case 'Save'
 
 suffix = deblank(get(he_FastICA_suffix, 'String')); % The suffix for the variables

 fprintf('Saving results in variables in Matlab workspace.\n');
 assignin('base',['IC' suffix],g_FastICA_ica_sig);
 assignin('base',['A' suffix],g_FastICA_ica_A);
 assignin('base',['W' suffix],g_FastICA_ica_W);
 assignin('base',['whitesig' suffix],g_FastICA_white_sig);
 assignin('base',['whiteningMatrix' suffix],g_FastICA_white_wm);
 assignin('base',['dewhiteningMatrix' suffix],g_FastICA_white_dwm);
 assignin('base',['E' suffix],g_FastICA_pca_E);
 assignin('base',['D' suffix],g_FastICA_pca_D);

 close(hf_FastICA_Save);                  % close the dialog
 
 % Use return to avoid reaching the watchoff statement at the end
 % (There used to be a 'break' statement here, but it resulted in
 % errors in more recent version of Matlab -- jarmo)
 return;
  
%%%%%%%%%%%%%%%%%%%%%%%%%%%%%%%%%%%%%%%%%%%%%%%%%%%%%%%%%%%%%%%%%%%%%%%%%%%%%%%%
case 'Cancel'
 
 close(hf_FastICA_Save);                       % do nothing just exit

 % Use return to avoid reaching the watchoff statement at the end
 % (There used to be a 'break' statement here, but it resulted in
 % errors in more recent version of Matlab -- jarmo)
 return;

%%%%%%%%%%%%%%%%%%%%%%%%%%%%%%%%%%%%%%%%%%%%%%%%%%%%%%%%%%%%%%%%%%%%%%%%%%%%%%%%
case 'Help'

 gui_help('gui_sc');

%%%%%%%%%%%%%%%%%%%%%%%%%%%%%%%%%%%%%%%%%%%%%%%%%%%%%%%%%%%%%%%%%%%%%%%%%%%%%%%%
end    % switch

watchoff (watchonInFigure);
