# Supplementary material for: Event-related potentials to unattended changes in facial expressions: detection of regularity violations or encoding of emotions?
Source: Front Hum Neurosci. 2013 Sep 11;7:557. doi: 10.3389/fnhum.2013.00557 (PMC3769632; doi:10.3389/fnhum.2013.00557)
Supplement: Supplementary file 1 [file DataSheet1.ZIP › demo_MATLABcode_ERPdata_20130531/RealTest_wICA_ERPdata/readme.txt]

Please run 'demo_wICA_ERP_lowDenseEEG.m' to see the results when the systematic ICA approach is performed on the ERP data.


The toolboxes of FastICA and ICASSO are used in the demo. They were downloaded from the following links 

http://research.ics.tkk.fi/ica/icasso/  and  http://research.ics.tkk.fi/ica/fastica/

EEGLAB can be downloaded via http://sccn.ucsd.edu/eeglab/ 

The topography of an ICA component is plotted based on EEGLAB functions.

Note: Wavelet toolbox of MATLAB is specially required to run the demo since the wavelet filter is used.

These toolboxes are greatly appreciated.

Dr. Fengyu Cong in June 2013
%%% Department of Mathematical Information Technology, University of Jyväskylä, Finland
%%% Address: PL35(Agora), 40014, Jyväskylä, Finland
%%% Tel.: +358-40-8053255 (Mobile)
%%% E-mails: fengyu.cong@jyu.fi, FengyuCong@gmail.com
%%% Homepage: http://users.jyu.fi/~fecong
