# Supplementary material for: Event-related potentials to unattended changes in facial expressions: detection of regularity violations or encoding of emotions?
Source: Front Hum Neurosci. 2013 Sep 11;7:557. doi: 10.3389/fnhum.2013.00557 (PMC3769632; doi:10.3389/fnhum.2013.00557)
Supplement: Supplementary file 1 [file DataSheet1.ZIP › demo_MATLABcode_ERPdata_20130531/RealTest_wICA_ERPdata/remmean.m]

function [newVectors, meanValue] = remmean(vectors);
%REMMEAN - remove the mean from vectors
%
% [newVectors, meanValue] = remmean(vectors);
%
% Removes the mean of row vectors.
% Returns the new vectors and the mean.
%
% This function is needed by FASTICA and FASTICAG

% @(#)$Id: remmean.m,v 1.2 2003/04/05 14:23:58 jarmo Exp $

newVectors = zeros (size (vectors));
meanValue = mean (vectors')';
newVectors = vectors - meanValue * ones (1,size (vectors, 2));
