# Supplementary material for: Event-related potentials to unattended changes in facial expressions: detection of regularity violations or encoding of emotions?
Source: Front Hum Neurosci. 2013 Sep 11;7:557. doi: 10.3389/fnhum.2013.00557 (PMC3769632; doi:10.3389/fnhum.2013.00557)
Supplement: Supplementary file 1 [file DataSheet1.ZIP › demo_MATLABcode_ERPdata_20130531/RealTest_wICA_ERPdata/sqrtsim2dis.m]

function D=sqrtsim2dis(S)
%function D=sqrtsim2dis(S);
%
%PURPOSE
%
%To transform elements of a similarity matrix S into
%dissimilarities D by D=sqrt(1-S)
%
%INPUT
%
%S (matrix) MxM similarity matrix whose elements must be in [-1,1],
%    for example, absolute values of linear correlation coefficients.
%
%OUTPUT
%
% D  (matrix) MxM dissimilarity matrix
%
%SEE ALSO
%  sim2dis
%
%USED IN 
%  icassoProjection

%COPYRIGHT NOTICE
%This function is a part of Icasso software library
%Copyright (C) 2003-2005 Johan Himberg
%
%This program is free software; you can redistribute it and/or
%modify it under the terms of the GNU General Public License
%as published by the Free Software Foundation; either version 2
%of the License, or any later version.
%
%This program is distributed in the hope that it will be useful,
%but WITHOUT ANY WARRANTY; without even the implied warranty of
%MERCHANTABILITY or FITNESS FOR A PARTICULAR PURPOSE.  See the
%GNU General Public License for more details.
%
%You should have received a copy of the GNU General Public License
%along with this program; if not, write to the Free Software
%Foundation, Inc., 59 Temple Place - Suite 330, Boston, MA  02111-1307, USA.

% ver 1.21 johan 030305

if any(S(:)>1) | any(S(:)<-1),
  error('Values of similarity must be in [-1,1]');
end

D=sqrt(1-S);

% Just to make sure that no complex values occur
D=abs(D);
