# Supplementary material for: Event-related potentials to unattended changes in facial expressions: detection of regularity violations or encoding of emotions?
Source: Front Hum Neurosci. 2013 Sep 11;7:557. doi: 10.3389/fnhum.2013.00557 (PMC3769632; doi:10.3389/fnhum.2013.00557)
Supplement: Supplementary file 1 [file DataSheet1.ZIP › demo_MATLABcode_ERPdata_20130531/RealTest_wICA_ERPdata/whitenv.m]

function [newVectors, whiteningMatrix, dewhiteningMatrix] = whitenv ...
    (vectors, E, D, s_verbose);
%WHITENV - Whitenv vectors.
%
% [newVectors, whiteningMatrix, dewhiteningMatrix] = ...
%                               whitenv(vectors, E, D, verbose);
%
% Whitens the data (row vectors) and reduces dimension. Returns
% the whitened vectors (row vectors), whitening and dewhitening matrices.
%
% ARGUMENTS
%
% vectors       Data in row vectors.
% E             Eigenvector matrix from function 'pcamat'
% D             Diagonal eigenvalue matrix from function 'pcamat'
% verbose       Optional. Default is 'on'
%
% EXAMPLE
%       [E, D] = pcamat(vectors);
%       [nv, wm, dwm] = whitenv(vectors, E, D);
%
%
% This function is needed by FASTICA and FASTICAG
%
%   See also PCAMAT

% @(#)$Id: whitenv.m,v 1.3 2003/10/12 09:04:43 jarmo Exp $

% ========================================================
% Default value for 'verbose'
if nargin < 4, s_verbose = 'on'; end

% Check the optional parameter verbose;
switch lower(s_verbose)
 case 'on'
  b_verbose = 1;
 case 'off'
  b_verbose = 0;
 otherwise
  error(sprintf('Illegal value [ %s ] for parameter: ''verbose''\n', s_verbose));
end

% ========================================================
% In some cases, rounding errors in Matlab cause negative
% eigenvalues (elements in the diagonal of D). Since it
% is difficult to know when this happens, it is difficult
% to correct it automatically. Therefore an error is 
% signalled and the correction is left to the user.
if any (diag (D) < 0),
  error (sprintf (['[ %d ] negative eigenvalues computed from the' ...
		   ' covariance matrix.\nThese are due to rounding' ...
		   ' errors in Matlab (the correct eigenvalues are\n' ...
		   'probably very small).\nTo correct the situation,' ...
		   ' please reduce the number of dimensions in the' ...
		   ' data\nby using the ''lastEig'' argument in' ...
		   ' function FASTICA, or ''Reduce dim.'' button\nin' ...
		   ' the graphical user interface.'], ...
		  sum (diag (D) < 0)));
end

% ========================================================
% Calculate the whitening and dewhitening matrices (these handle
% dimensionality simultaneously).
whiteningMatrix = inv (sqrt (D)) * E';
dewhiteningMatrix = E * sqrt (D);

% Project to the eigenvectors of the covariance matrix.
% Whiten the samples and reduce dimension simultaneously.
if b_verbose, fprintf ('Whitening...\n'); end
newVectors =  whiteningMatrix * vectors;

% ========================================================
% Just some security...
if ~isreal(newVectors)
  error ('Whitened vectors have imaginary values.');
end

% Print some information to user
if b_verbose
  fprintf ('Check: covariance differs from identity by [ %g ].\n', ...
    max (max (abs (cov (newVectors', 1) - eye (size (newVectors, 1))))));
end
