# Supplementary material for: Event-related potentials to unattended changes in facial expressions: detection of regularity violations or encoding of emotions?
Source: Front Hum Neurosci. 2013 Sep 11;7:557. doi: 10.3389/fnhum.2013.00557 (PMC3769632; doi:10.3389/fnhum.2013.00557)
Supplement: Supplementary file 1 [file DataSheet1.ZIP › demo_MATLABcode_ERPdata_20130531/SimulatonTest_ICA_(14ERPsources_700samples)/demo_ICA_ERP_14Sources_700Samples.m]

%%% This code is to show the reliability of ICA decomposition on ERP data
%%% by simulation with number of samples 700 and number of sources 14

%%% written by Dr. Fengyu Cong in June 2013
%%% Department of Mathematical Information Technology, University of Jyväskylä, Finland
%%% Address: PL35(Agora), 40014, Jyväskylä, Finland
%%% Tel.: +358-40-8053255 (Mobile)
%%% E-mails: fengyu.cong@jyu.fi, fengyucong@gmail.com
%%% Homepage: http://users.jyu.fi/~fecong

%%% More details are listed in the homepage 'wICA' : http://users.jyu.fi/~fecong/wICA.html

clear
clc
close all

tic
%% loading sources of brain activity
NumSources = 14;
NumSamples = 700;
fn = ['sources'];
load(fn)
%% mixing sources via linear transform model: X = AS
NumChannels = NumSources;
%%% mixing matrix A
A = randn(NumChannels,NumSources);
%%% mixtures of sources, i.e., scalp EEG 
X = A*S;
%% 
fs = 1000; %% Hz
timeStart = -200;
timeEnd = 500;
timeIndex=linspace(timeStart,timeEnd,NumSamples);
xMin=min(timeIndex);
xMax=max(timeIndex);
yMin=1.1*min(X(:));
yMax=1.1*max(X(:));
%% ICASSO to decompose mixture 
NumRuns=100;
sR_FastICA=icassoEst('both', X , NumRuns, 'lastEig', NumSources, 'g', 'tanh', ...
    'approach', 'symm');
sRExp=icassoExp(sR_FastICA);
[iq,MixingMatrix,W,Y]=icassoShow(sRExp,'L',NumSources,'colorlimit',[.8 .9]);
B=inv(W);
[Yscale,ind]=f_compScale(W,Y);  %%% For more details about this function, please read Cong et al (Journal of Neuroscience Methods, 2011, 201(1): 269-280)
compMin = 1.1*min(Yscale(:));
compMax = 1.1*max(Yscale(:));

%% plotting the component according to its contribution to the decomposed data 
%%% For more details about this function, please read Cong et al (Journal of Neuroscience Methods, 2011, 201(1): 269-280)
figure
set(gcf,'outerposition',get(0,'screensize'))
for is = 1:NumSources
    subplot(3,ceil(NumSources/3),is)    
    plot(timeIndex,Yscale(is,:),'m','linewidth',2)
    grid on
    xlim([xMin xMax])
    ylim([compMin compMax])
    if is == 1
        xlabel('Time/ms')
        ylabel(['Amplitude/','\mu','V'])        
        tN=['ICA-comp. #',int2str(ind(is))];
    else
        tN=['#',int2str(ind(is))];
    end
    title(tN,'fontsize',14)
end
legend('Variance is according to contributions to the decomposed data, but polarity is indeterminate')
clc

%% plotting the sources 
figure
set(gcf,'outerposition',get(0,'screensize'))
for is = 1:NumSources
    subplot(3,ceil(NumSources/3),is)    
    plot(timeIndex,S(is,:),'linewidth',2)
    grid on
    xlim([xMin xMax])
    if is == 1
        set(gca,'fontsize',14)
        xlabel('Time/ms')
        ylabel(['Amplitude/','\mu','V'])        
        tN=['Source #',int2str(is)];
    else
        tN=['#',int2str(is)];
    end
    title(tN,'fontsize',14)
end
%% selecting the component to be projected
fprintf('\n')
CompNum = input('Please input the number of the selected component shown in the figure presenting ICA-comp.: CompNum = ');
fprintf('\n')
%%% projecting the selected component back to the electrode field to correct the variance indeterminacy of ICA component
E = B(:,CompNum)*Y(CompNum,:);   
%%%%%%%%%%%%%%%%%%%%%%%%%%%%%%% For detailes about the projection and the correction, Please read the following articles: 
%%%%%%%%%%%%%%%%%%%%%%%%%%%%%%% Cong et al. (Biomedical Signal Processing and Control, 2011, 6(4): 422-426.)
%%%%%%%%%%%%%%%%%%%%%%%%%%%%%%% Cong et al. (Biomedizinische Technik / Biomedical Engineering, 2011, 56(4): 223–234.)
figure
set(gcf,'outerposition',get(0,'screensize'))
for is = 1:NumChannels
    subplot(3,ceil(NumChannels/3),is)
    plot(timeIndex,E(is,:),'k--','linewidth',3)
    grid on
    hold on
    plot(timeIndex,X(is,:),'r-','linewidth',2)
    xlim([xMin xMax])
    ylim([yMin yMax])
    if is == 1
        set(gca,'fontsize',14)
        xlabel('Time/ms')
        ylabel(['Amplitude/','\mu','V'])
        tN=['ERP data at ','channel #',int2str(is)];
    else
        tN=['channel #',int2str(is)];
    end
    title(tN)
end
legend('ICA-projection','Mixture')
%% Correlation coefficient between any source and any ICA component
rou = corr(S',Y');
figure
set(gcf,'outerposition',get(0,'screensize'))
set(gca,'fontsize',14)        
imagesc(rou)
xlabel('Component #')
ylabel('Source #')
title('Correlation coefficient between any source and any ICA component')
t = colorbar('peer',gca);
set(get(t,'ylabel'),'String', 'Correlaiton value','fontsize',14);
%% program ends
toc
