# Supplementary material for: Event-related potentials to unattended changes in facial expressions: detection of regularity violations or encoding of emotions?
Source: Front Hum Neurosci. 2013 Sep 11;7:557. doi: 10.3389/fnhum.2013.00557 (PMC3769632; doi:10.3389/fnhum.2013.00557)
Supplement: Supplementary file 1 [file DataSheet1.ZIP › demo_MATLABcode_ERPdata_20130531/SimulatonTest_ICA_(14ERPsources_700samples)/readme.txt]

Please run 'demo_ICA_ERP_14Sources_700Samples.m' to see the results when ICA is performed on the ERP data with the number of samples 700 and the number of sources 14.


The ICA algorithm (FastICA) converges after about 20 or 30 steps and ICASSO shows that ICA decomposition is stable. Therefore, no overfitting appears here. The correlation coefficient between any source and any ICA component is very close to 1. This means the ICA decomposition is correct. 


The toolboxes of FastICA and ICASSO are used in the demo. They were downloaded from the following links 

http://research.ics.tkk.fi/ica/icasso/  and  http://research.ics.tkk.fi/ica/fastica/
